# Supplementary material for: Morbidity of Rescued Wild Birds by Admission Causes in the Republic of Korea
Source: Animals (Basel). 2024 Jul 15;14(14):2071. doi: 10.3390/ani14142071 (PMC11273627; doi:10.3390/ani14142071)
Supplement: Supplementary file 1 [file animals-14-02071-s001.zip]

Archive with 1 entries (1 files):
- animals-3039393-supplementary.pdf
